# Supplementary material for: A Neolithic mega-tsunami event in the eastern Mediterranean: Prehistoric settlement vulnerability along the Carmel coast, Israel
Source: PLoS One. 2020 Dec 23;15(12):e0243619. doi: 10.1371/journal.pone.0243619 (PMC7757801; doi:10.1371/journal.pone.0243619)
Supplement: S1 Dataset — (XLSX) [file pone.0243619.s008.xlsx]

## Sheet: Sheet1
					Molluscs				Forams
Core	Section	Interval	Fraction (µm)	Unidentified shell fragments	Bivalve Fragments	Gastropod Fragments	IDable Gastropods	Total Forams	Unidentified benthics	Planorbulina mediterranensis	Elphidium	Ammonia	Adelosina?	Bolivina sp.	Quinqueloculina sp.	Triloculina sp.	Spiroloculina	Rosalina	Bolivinella?	Cribroelphidium?	Cornuspira	Sea Urchin Spines	Charophyte (freshwater/ brackish plant)	Notes
D4	C	0.7	500	7	4	1		0
D4	C	0.7	150	100+		1	3	19			3	12	1		2	1						1
D4	C	0.9	500	53	3	7	4	1	1
D4	C	0.9	150	100+				55	3		13	13	10			12	4			2	1	7
D4	C	1.1	500	34				0
D4	C	1.1	150	126		1	1	20	6		3	8	1			1	1					2		Most forams quite eroded
D4	C	1.2	500	21		2		1		1
D4	C	1.2	150	100+				9				5	2			1	1
D4	D	0.2	500	7				0
D4	D	0.2	150	100+		1		12	3		3	3				2	1							lots of tiny brown plant fragments
D4	D	0.4	500	11				1			1
D4	D	0.4	150	100+		5	1	24			5	10	8	1								2		seagrass fragments?
D4	D	0.6	500	2				0
D4	D	0.6	150	100+				28	16		4				1	2		4	1			1		Forams mostly in very poor shape, rounded and eroded
D4	D	0.8	500	4				0												2	1
D4	D	0.8	150	58				1									1						1
D4	D	1	500	8				0
D4	D	1	150	46				0															1
D4	D	1.15	500	1				0
D4	D	1.15	150	28		1		0
D4	E	0.1	500	0				0
D4	E	0.1	150	27				0															1
D4	E	0.5	500	1				0
D4	E	0.5	150	49				0
D4	E	0.8	500	0				0
D4	E	0.8	150	37				1	1															Very eroded, rounded
D4	E	1.1	500	3				0
D4	E	1.1	150	100+			1	11	1			9	1									1		Everything fairly eroded

## Sheet: Sheet2
Core	Section	Interval	Depth below surface (m)	Unidentified shell fragments	Bivalve Fragments	Gastropod Fragments	Idable Gastropods	Unidentified benthics	Planorbulina mediterranensis	Elphidium	Ammonia	Adelosina	Bolivina sp.	Quinqueloculina sp.	Triloculina sp.	Spiroloculina	Rosalina	Bolivinella	Cribroelphidium	Cornuspira	Sea Urchin Spines	Charophyte (freshwater/ brackish plant)
D4	C	0.7	3.1	100+	4	2	3	0	0	3	12	1	0	2	1	0	0	0	0	0	1	0
D4	C	0.9	3.3	100+	3	7	4	4	0	13	13	10	0	0	12	4	0	0	2	1	7	0
D4	C	1.1	3.5	100+	0	1	1	6	0	3	8	1	0	0	1	1	0	0	0	0	2	0
D4	C	1.2	3.6	100+	0	2	0	0	1	0	5	2	0	0	1	1	0	0	0	0	0	0
D4	D	0.2	3.8	100+	0	1	0	3	0	3	3	0	0	0	2	1	0	0	0	0	0	0
D4	D	0.4	4	100+	0	5	1	0	0	6	10	8	1	0	0	0	0	0	0	0	2	0
D4	D	0.6	4.2	100+	0	0	0	16	0	4	0	0	0	1	2	0	4	1	0	0	1	0
D4	D	0.8	4.4	62	0	0	0	0	0	0	0	0	0	0	0	1	0	0	2	1	0	1
D4	D	1	4.6	54	0	0	0	0	0	0	0	0	0	0	0	0	0	0	0	0	0	1
D4	D	1.15	4.75	29	0	1	0	0	0	0	0	0	0	0	0	0	0	0	0	0	0	0
D4	E	0.1	4.9	27	0	0	0	0	0	0	0	0	0	0	0	0	0	0	0	0	0	1
D4	E	0.5	5.3	50	0	0	0	0	0	0	0	0	0	0	0	0	0	0	0	0	0	0
D4	E	0.8	5.6	37	0	0	0	1	0	0	0	0	0	0	0	0	0	0	0	0	0	0
D4	E	1.1	5.8	100+	0	0	1	1	0	0	9	1	0	0	0	0	0	0	0	0	1	0
